# Supplementary material for: Hsp70 is phosphorylated in a conserved response to DNA damage and contributes to cell cycle control
Source: eLife. 2026 May 27;15:RP110044. doi: 10.7554/eLife.110044 (PMC13215673; doi:10.7554/eLife.110044)
Supplement: Figure 2—source data 1. [file elife-110044-fig2-data1.zip]

Archive with 25 entries (24 files):
- Figure 2-source data 1/
- Figure 2-source data 1/.DS_Store
- __MACOSX/Figure 2-source data 1/._.DS_Store
- Figure 2-source data 1/Figure 2f-5.tif
- __MACOSX/Figure 2-source data 1/._Figure 2f-5.tif
- Figure 2-source data 1/Figure 2f-4.tif
- __MACOSX/Figure 2-source data 1/._Figure 2f-4.tif
- Figure 2-source data 1/Figure 2f-3.tif
- __MACOSX/Figure 2-source data 1/._Figure 2f-3.tif
- Figure 2-source data 1/Figure 2d-1.tif
- Figure 2-source data 1/Figure 2f-2.tif
- __MACOSX/Figure 2-source data 1/._Figure 2f-2.tif
- Figure 2-source data 1/Figure 2d-2.tif
- Figure 2-source data 1/Figure 2f-1.tif
- __MACOSX/Figure 2-source data 1/._Figure 2f-1.tif
- Figure 2-source data 1/Figure 2c-2.tif
- __MACOSX/Figure 2-source data 1/._Figure 2c-2.tif
- Figure 2-source data 1/Figure 2a-1.tif
- __MACOSX/Figure 2-source data 1/._Figure 2a-1.tif
- Figure 2-source data 1/Figure 2c-1.tif
- __MACOSX/Figure 2-source data 1/._Figure 2c-1.tif
- Figure 2-source data 1/Figure 2e-2.tif
- __MACOSX/Figure 2-source data 1/._Figure 2e-2.tif
- Figure 2-source data 1/Figure 2e-1.tif
- __MACOSX/Figure 2-source data 1/._Figure 2e-1.tif
