# Supplementary material for: Hsp70 is phosphorylated in a conserved response to DNA damage and contributes to cell cycle control
Source: eLife. 2026 May 27;15:RP110044. doi: 10.7554/eLife.110044 (PMC13215673; doi:10.7554/eLife.110044)
Supplement: Figure 2—source data 2. [file elife-110044-fig2-data2.zip]

Archive with 5 entries (4 files):
- Figure 2-source data 2/
- Figure 2-source data 2/.DS_Store
- __MACOSX/Figure 2-source data 2/._.DS_Store
- Figure 2-source data 2/Figure 2 - Source data 2.tif
- __MACOSX/Figure 2-source data 2/._Figure 2 - Source data 2.tif
