# Supplementary material for: Hsp70 is phosphorylated in a conserved response to DNA damage and contributes to cell cycle control
Source: eLife. 2026 May 27;15:RP110044. doi: 10.7554/eLife.110044 (PMC13215673; doi:10.7554/eLife.110044)
Supplement: Figure 2—figure supplement 1—source data 1. [file elife-110044-fig2-figsupp1-data1.zip]

Archive with 14 entries (13 files):
- Figure 2 Supplement 1-source data 1/
- Figure 2 Supplement 1-source data 1/Figure 2 Supplement 1-a1.tif
- __MACOSX/Figure 2 Supplement 1-source data 1/._Figure 2 Supplement 1-a1.tif
- Figure 2 Supplement 1-source data 1/Figure 2 Supplement 1-a2.tif
- __MACOSX/Figure 2 Supplement 1-source data 1/._Figure 2 Supplement 1-a2.tif
- Figure 2 Supplement 1-source data 1/Figure 2 Supplement 1-a3.tif
- __MACOSX/Figure 2 Supplement 1-source data 1/._Figure 2 Supplement 1-a3.tif
- Figure 2 Supplement 1-source data 1/Figure 2 Supplement 1-de-1.tif
- __MACOSX/Figure 2 Supplement 1-source data 1/._Figure 2 Supplement 1-de-1.tif
- Figure 2 Supplement 1-source data 1/Figure 2 Supplement 1-c1.tif
- Figure 2 Supplement 1-source data 1/Figure 2 Supplement 1-b2.tif
- __MACOSX/Figure 2 Supplement 1-source data 1/._Figure 2 Supplement 1-b2.tif
- Figure 2 Supplement 1-source data 1/Figure 2 Supplement 1-b1.tif
- __MACOSX/Figure 2 Supplement 1-source data 1/._Figure 2 Supplement 1-b1.tif
