# Supplementary material for: Hsp70 is phosphorylated in a conserved response to DNA damage and contributes to cell cycle control
Source: eLife. 2026 May 27;15:RP110044. doi: 10.7554/eLife.110044 (PMC13215673; doi:10.7554/eLife.110044)
Supplement: Figure 3—source data 1. [file elife-110044-fig3-data1.zip]

Archive with 28 entries (27 files):
- Figure 3-source data 1/
- Figure 3-source data 1/Figure 3d-5.tif
- __MACOSX/Figure 3-source data 1/._Figure 3d-5.tif
- Figure 3-source data 1/Figure 3b-3.tif
- __MACOSX/Figure 3-source data 1/._Figure 3b-3.tif
- Figure 3-source data 1/Figure 3b-2.tif
- Figure 3-source data 1/Figure 3d-4.tif
- __MACOSX/Figure 3-source data 1/._Figure 3d-4.tif
- Figure 3-source data 1/Figure 3b-1.tif
- __MACOSX/Figure 3-source data 1/._Figure 3b-1.tif
- Figure 3-source data 1/Figure 3d-3.tif
- __MACOSX/Figure 3-source data 1/._Figure 3d-3.tif
- Figure 3-source data 1/.DS_Store
- __MACOSX/Figure 3-source data 1/._.DS_Store
- Figure 3-source data 1/Figure 3b-4.tif
- __MACOSX/Figure 3-source data 1/._Figure 3b-4.tif
- Figure 3-source data 1/Figure 3d-2.tif
- __MACOSX/Figure 3-source data 1/._Figure 3d-2.tif
- Figure 3-source data 1/Figure 3d-1.tif
- __MACOSX/Figure 3-source data 1/._Figure 3d-1.tif
- Figure 3-source data 1/Figure 3a-2.tif
- __MACOSX/Figure 3-source data 1/._Figure 3a-2.tif
- Figure 3-source data 1/Figure 3c-1.tif
- __MACOSX/Figure 3-source data 1/._Figure 3c-1.tif
- Figure 3-source data 1/Figure 3a-1.tif
- __MACOSX/Figure 3-source data 1/._Figure 3a-1.tif
- Figure 3-source data 1/Figure 3c-2.tif
- __MACOSX/Figure 3-source data 1/._Figure 3c-2.tif
