# Supplementary material for: Hsp70 is phosphorylated in a conserved response to DNA damage and contributes to cell cycle control
Source: eLife. 2026 May 27;15:RP110044. doi: 10.7554/eLife.110044 (PMC13215673; doi:10.7554/eLife.110044)
Supplement: Figure 4—source data 1. [file elife-110044-fig4-data1.zip]

Archive with 48 entries (47 files):
- Figure 4-source data 1/
- Figure 4-source data 1/.DS_Store
- __MACOSX/Figure 4-source data 1/._.DS_Store
- Figure 4-source data 1/Figure 4a-2.tif
- __MACOSX/Figure 4-source data 1/._Figure 4a-2.tif
- Figure 4-source data 1/Figure 4c-1.tif
- __MACOSX/Figure 4-source data 1/._Figure 4c-1.tif
- Figure 4-source data 1/Figure 4a-3.tif
- __MACOSX/Figure 4-source data 1/._Figure 4a-3.tif
- Figure 4-source data 1/Figure 4a-1.tif
- __MACOSX/Figure 4-source data 1/._Figure 4a-1.tif
- Figure 4-source data 1/Figure 4c-3.tif
- __MACOSX/Figure 4-source data 1/._Figure 4c-3.tif
- Figure 4-source data 1/Figure 4c-2.tif
- __MACOSX/Figure 4-source data 1/._Figure 4c-2.tif
- Figure 4-source data 1/Figure 4a-4.tif
- __MACOSX/Figure 4-source data 1/._Figure 4a-4.tif
- Figure 4-source data 1/Figure 4c-6.tif
- __MACOSX/Figure 4-source data 1/._Figure 4c-6.tif
- Figure 4-source data 1/Figure 4e-1.tif
- __MACOSX/Figure 4-source data 1/._Figure 4e-1.tif
- Figure 4-source data 1/Figure 4a-5.tif
- __MACOSX/Figure 4-source data 1/._Figure 4a-5.tif
- Figure 4-source data 1/Figure 4a-7.tif
- __MACOSX/Figure 4-source data 1/._Figure 4a-7.tif
- Figure 4-source data 1/Figure 4c-5.tif
- __MACOSX/Figure 4-source data 1/._Figure 4c-5.tif
- Figure 4-source data 1/Figure 4e-3.tif
- __MACOSX/Figure 4-source data 1/._Figure 4e-3.tif
- Figure 4-source data 1/Figure 4e-2.tif
- __MACOSX/Figure 4-source data 1/._Figure 4e-2.tif
- Figure 4-source data 1/Figure 4c-4.tif
- __MACOSX/Figure 4-source data 1/._Figure 4c-4.tif
- Figure 4-source data 1/Figure 4a-6.tif
- __MACOSX/Figure 4-source data 1/._Figure 4a-6.tif
- Figure 4-source data 1/Figure 4d-5.tif
- Figure 4-source data 1/Figure 4b-3.tif
- __MACOSX/Figure 4-source data 1/._Figure 4b-3.tif
- Figure 4-source data 1/Figure 4b-2.tif
- __MACOSX/Figure 4-source data 1/._Figure 4b-2.tif
- Figure 4-source data 1/Figure 4d-4.tif
- Figure 4-source data 1/Figure 4b-1.tif
- __MACOSX/Figure 4-source data 1/._Figure 4b-1.tif
- Figure 4-source data 1/Figure 4d-3.tif
- Figure 4-source data 1/Figure 4b-4.tif
- __MACOSX/Figure 4-source data 1/._Figure 4b-4.tif
- Figure 4-source data 1/Figure 4d-2.tif
- Figure 4-source data 1/Figure 4d-1.tif
