# Supplementary material for: Hsp70 is phosphorylated in a conserved response to DNA damage and contributes to cell cycle control
Source: eLife. 2026 May 27;15:RP110044. doi: 10.7554/eLife.110044 (PMC13215673; doi:10.7554/eLife.110044)
Supplement: Figure 4—figure supplement 1—source data 2. [file elife-110044-fig4-figsupp1-data2.zip]

Archive with 5 entries (4 files):
- Figure 4 Supplement 1-source data 2/
- Figure 4 Supplement 1-source data 2/Figure 4 Supplement 1 - Source Data 2.tif
- __MACOSX/Figure 4 Supplement 1-source data 2/._Figure 4 Supplement 1 - Source Data 2.tif
- Figure 4 Supplement 1-source data 2/.DS_Store
- __MACOSX/Figure 4 Supplement 1-source data 2/._.DS_Store
