# Supplementary material for: Hsp70 is phosphorylated in a conserved response to DNA damage and contributes to cell cycle control
Source: eLife. 2026 May 27;15:RP110044. doi: 10.7554/eLife.110044 (PMC13215673; doi:10.7554/eLife.110044)
Supplement: Figure 5—source data 1. [file elife-110044-fig5-data1.zip]

Archive with 5 entries (4 files):
- Figure 5-source data 1/
- Figure 5-source data 1/Figure 5a-1.tif
- __MACOSX/Figure 5-source data 1/._Figure 5a-1.tif
- Figure 5-source data 1/Figure 5a-2.tif
- __MACOSX/Figure 5-source data 1/._Figure 5a-2.tif
